# Supplementary material for: No Effect of Genome-Wide Copy Number Variation on Measures of Intelligence in a New Zealand Birth Cohort
Source: PLoS One. 2013 Jan 30;8(1):e55208. doi: 10.1371/journal.pone.0055208 (PMC3559383; doi:10.1371/journal.pone.0055208)
Supplement: Table S2 — Locations and gene contents of CNVRs associated with cognitive measures at a nominal level (P<0.05). No P values were significant after false discovery correction. Coordinates are HG18. (XLS) [file pone.0055208.s002.xls]

## Sheet: test
CNVR #	Location	UCSC gene name	Gene description
5	chr19:24187994-32950620	uc002nrv.1	pseudogene
		uc002nrw.1	pseudogene
17	chr11:49802136-51251508	uc001nhb.1	olfactory receptor, family 4, subfamily C
		uc001nhc.1	olfactory receptor, family 4, subfamily C
		uc001nhd.1	pseudogene
		uc001nhe.1	pseudogene
		uc001nhf.1	pseudogene
		uc001nhg.1	pseudogene
		uc001nhh.1	pseudogene
43	chr5:97074222-97121798	no genes
46	chr22:23991725-24240667	uc003abq.1	pseudogene
		uc003abr.1	immunoglobulin lambda-like polypeptide 3
		uc003abs.1	low density lipoprotein receptor-related protein
		uc010guw.1	low density lipoprotein receptor-related protein
		uc003abt.2	pseudogene
		uc003abu.2	pseudogene
		uc003abv.2	pseudogene
49	chr3:192548086-192552678	uc003fsv.1	Ymer protein long isoform
		uc003fsw.1	Ymer protein long isoform
50	chr14:63078562-63226870	uc001xgd.1	phosphatase 2A regulatory subunit B family
		uc001xge.1	phosphatase 2A regulatory subunit B family
		uc001xgf.1	phosphatase 2A regulatory subunit B family
		uc001xgg.2	phosphatase 2A regulatory subunit B family
		uc001xgh.1	WD repeat domain 89
		uc001xgi.1	WD repeat domain 89
		uc010apv.1	WD repeat domain 89
		uc001xgj.1	Sphingosine-1-phosphate
